# Supplementary material for: Review of the mesh-web spider genus Sudesna Lehtinen, 1967 (Araneae, Dictynidae) from Xizang, China
Source: Zookeys. 2026 Apr 30;1278:287–304. doi: 10.3897/zookeys.1278.187037 (PMC13153810; doi:10.3897/zookeys.1278.187037)
Supplement: XML Treatment for Sudesna [file zookeys.1278.187037-treatment1.xml]

<!DOCTYPE tp:taxon-treatment
  PUBLIC "-//TaxonX//DTD Taxonomic Treatment Publishing DTD v0 20100105//EN" "tax-treatment-NSO.dtd">
<tp:taxon-treatment xmlns:tp="http://www.plazi.org/taxpub"><tp:treatment-meta><kwd-group><label>Taxon classification</label><kwd>
                <named-content content-type="kingdom">Animalia</named-content>
              </kwd><kwd>
                <named-content content-type="order">Araneae</named-content>
              </kwd><kwd>
                <named-content content-type="family">Dictynidae</named-content>
              </kwd></kwd-group><mixed-citation publication-type="journal"><person-group><name><surname>Wang</surname><given-names>Lu-Yu</given-names></name><name><surname>Zhang</surname><given-names>Zhi-Sheng</given-names></name><name><surname>Xu</surname><given-names>Yong-Qiang</given-names></name></person-group><article-title>Review of the mesh-web spider genus <italic><tp:taxon-name><tp:taxon-name-part taxon-name-part-type="genus" reg="Sudesna">Sudesna</tp:taxon-name-part></tp:taxon-name></italic> Lehtinen, 1967 (<tp:taxon-name><tp:taxon-name-part taxon-name-part-type="order" reg="Araneae">Araneae</tp:taxon-name-part></tp:taxon-name>, <tp:taxon-name><tp:taxon-name-part taxon-name-part-type="family" reg="Dictynidae">Dictynidae</tp:taxon-name-part></tp:taxon-name>) from Xizang, China</article-title><source>Zookeys</source><day>30</day><month>04</month><year>2026</year><volume>1278</volume><fpage>287</fpage><lpage>304</lpage><pub-id pub-id-type="doi">10.3897/zookeys.1278.187037</pub-id></mixed-citation></tp:treatment-meta><tp:nomenclature><label>Genus</label><tp:taxon-name><object-id xmlns:xlink="http://www.w3.org/1999/xlink" content-type="arpha" xlink:type="simple">DE000620-8FAE-5451-9EA8-87B2DA8D6365</object-id>
                    		<tp:taxon-name-part taxon-name-part-type="genus" reg="Sudesna">Sudesna</tp:taxon-name-part>
                    	</tp:taxon-name><tp:taxon-authority>Lehtinen, 1967</tp:taxon-authority></tp:nomenclature><tp:treatment-sec sec-type="Chinese name"><title>Chinese name.</title><p>苏蛛属.</p></tp:treatment-sec><tp:treatment-sec sec-type="Diagnosis"><title>Diagnosis.</title><p>See Wang, Peng and Zhang (2025).</p></tp:treatment-sec><tp:treatment-sec sec-type="Description"><title>Description.</title><p>Diminutive in size (1.60–4.57). Dorsum of prosoma pale, darker to brown, with high cephalic area. Fovea absent. Cervical groove distinct, radial furrows indistinct. Eight eyes in 2 rows; eyes located on eye tubercles; eye tubercles coloured same as carapace. Chelicerae stout, yellowish to brown, with small yellow lateral condyles, 3–4 promarginal and 1–3 retromarginal teeth. Endites yellow, longer than wide. Labium yellow-brown, as long as wide. Sternum yellow-brown, with truncated anterior margin and blunt posterior margin. Legs yellowish to brown, patella with a small protrusion. Leg formula: 1243, 1432 or 1423. Opisthosoma oval. Dorsum pale to darker brown, with some small, white, scale-like markings near midline. Venter of abdomen yellow-brown, with small, undivided cribellum. Spinnerets short and yellowish brown (<xref ref-type="bibr" rid="B6">Wang et al. 2025</xref>).</p></tp:treatment-sec><tp:treatment-sec sec-type="Remarks"><title>Remarks.</title><p>Species of <italic><tp:taxon-name><tp:taxon-name-part taxon-name-part-type="genus" reg="Sudesna">Sudesna</tp:taxon-name-part></tp:taxon-name></italic> are indeed very similar to each other, making morphological identification challenging. However, the posterior arm of the conductor, the spermathecae, and the spermathecal heads are strongly sclerotized and exhibit stable, species-specific structures, making them reliable diagnostic features for species delimitation within the genus.</p></tp:treatment-sec><ref-list><ref id="B6"><mixed-citation xmlns:xlink="http://www.w3.org/1999/xlink" xlink:type="simple">Wang LY, Peng XJ, Zhang ZS (2025) Six new species and a new synonym of the mesh-web spider genus <italic><tp:taxon-name><tp:taxon-name-part taxon-name-part-type="genus">Sudesna</tp:taxon-name-part></tp:taxon-name></italic> Lehtinen, 1967 (<tp:taxon-name><tp:taxon-name-part taxon-name-part-type="order">Araneae</tp:taxon-name-part></tp:taxon-name>, <tp:taxon-name><tp:taxon-name-part taxon-name-part-type="family">Dictynidae</tp:taxon-name-part></tp:taxon-name>) from China. ZooKeys 1234: 127–149. <ext-link xlink:href="10.3897/zookeys.1234.145300" ext-link-type="doi" xlink:type="simple">https://doi.org/10.3897/zookeys.1234.145300</ext-link></mixed-citation></ref></ref-list></tp:taxon-treatment>
