# Supplementary material for: Review of the mesh-web spider genus Sudesna Lehtinen, 1967 (Araneae, Dictynidae) from Xizang, China
Source: Zookeys. 2026 Apr 30;1278:287–304. doi: 10.3897/zookeys.1278.187037 (PMC13153810; doi:10.3897/zookeys.1278.187037)
Supplement: XML Treatment for Sudesna chayu [file zookeys.1278.187037-treatment2.xml]

<!DOCTYPE tp:taxon-treatment
  PUBLIC "-//TaxonX//DTD Taxonomic Treatment Publishing DTD v0 20100105//EN" "tax-treatment-NSO.dtd">
<tp:taxon-treatment xmlns:tp="http://www.plazi.org/taxpub"><tp:treatment-meta><kwd-group><label>Taxon classification</label><kwd>
                <named-content content-type="kingdom">Animalia</named-content>
              </kwd><kwd>
                <named-content content-type="order">Araneae</named-content>
              </kwd><kwd>
                <named-content content-type="family">Dictynidae</named-content>
              </kwd></kwd-group><mixed-citation publication-type="journal"><person-group><name><surname>Wang</surname><given-names>Lu-Yu</given-names></name><name><surname>Zhang</surname><given-names>Zhi-Sheng</given-names></name><name><surname>Xu</surname><given-names>Yong-Qiang</given-names></name></person-group><article-title>Review of the mesh-web spider genus <italic><tp:taxon-name><tp:taxon-name-part taxon-name-part-type="genus" reg="Sudesna">Sudesna</tp:taxon-name-part></tp:taxon-name></italic> Lehtinen, 1967 (<tp:taxon-name><tp:taxon-name-part taxon-name-part-type="order" reg="Araneae">Araneae</tp:taxon-name-part></tp:taxon-name>, <tp:taxon-name><tp:taxon-name-part taxon-name-part-type="family" reg="Dictynidae">Dictynidae</tp:taxon-name-part></tp:taxon-name>) from Xizang, China</article-title><source>Zookeys</source><day>30</day><month>04</month><year>2026</year><volume>1278</volume><fpage>287</fpage><lpage>304</lpage><pub-id pub-id-type="doi">10.3897/zookeys.1278.187037</pub-id></mixed-citation></tp:treatment-meta><tp:nomenclature><tp:taxon-name><object-id xmlns:xlink="http://www.w3.org/1999/xlink" content-type="arpha" xlink:type="simple">F7F68A75-D716-508E-888E-8299851F65B4</object-id>
                    		<tp:taxon-name-part taxon-name-part-type="genus" reg="Sudesna">Sudesna</tp:taxon-name-part> <tp:taxon-name-part taxon-name-part-type="species" reg="chayu">chayu</tp:taxon-name-part>
                    	
                    		<object-id xmlns:xlink="http://www.w3.org/1999/xlink" content-type="zoobank" xlink:type="simple">https://zoobank.org/37BABFF8-F423-4F5C-814D-EBE93F48C5FE</object-id>
                    	</tp:taxon-name><tp:taxon-status xmlns:xlink="http://www.w3.org/1999/xlink" xlink:type="simple">sp. nov.</tp:taxon-status><xref ref-type="fig" rid="F1">Figs 1</xref><xref ref-type="fig" rid="F2">, 2</xref><xref ref-type="fig" rid="F13">, 13</xref></tp:nomenclature><tp:treatment-sec sec-type="Chinese name"><title>Chinese name.</title><p>察隅苏蛛.</p></tp:treatment-sec><tp:treatment-sec sec-type="Type material"><title>Type material.</title><p><bold><italic>Holotype</italic></bold>: ♂ (<abbrev xmlns:xlink="http://www.w3.org/1999/xlink" content-type="institution" xlink:title="Collection of Spiders, School of Life Sciences, Southwest University, Chongqing, China" xlink:type="simple">SWUC</abbrev>-T-DI-20-01), •  China, Xizang, Nyingchi City, Chayu County, No. 201 road, 64 km, <named-content xmlns:xlink="http://www.w3.org/1999/xlink" content-type="dwc:verbatimCoordinates" xlink:type="simple">29°19'41"N, 97°08'08"E</named-content>, elev. 3903 m, 25 June 2018, L.Y. Wang, Z.S. Wu and Y.N. Mu leg. <bold><italic>Paratypes</italic></bold>: • 2 ♂ 3 ♀ (<abbrev xmlns:xlink="http://www.w3.org/1999/xlink" content-type="institution" xlink:title="Collection of Spiders, School of Life Sciences, Southwest University, Chongqing, China" xlink:type="simple">SWUC</abbrev>-T-DI-20-02 to 06), with same data as for holotype.</p></tp:treatment-sec><tp:treatment-sec sec-type="Etymology"><title>Etymology.</title><p>The specific name is derived from the county where the type locality is located; used as a noun in apposition.</p></tp:treatment-sec><tp:treatment-sec sec-type="Diagnosis"><title>Diagnosis.</title><p>This new species is similar to <italic><tp:taxon-name><tp:taxon-name-part taxon-name-part-type="genus" reg="Sudesna">S.</tp:taxon-name-part> <tp:taxon-name-part taxon-name-part-type="species" reg="mii">mii</tp:taxon-name-part></tp:taxon-name></italic> sp. nov. (Figs <xref ref-type="fig" rid="F7">7</xref>, <xref ref-type="fig" rid="F8">8</xref>) in having a semicircular embolus and short copulatory ducts, but it can be distinguished by the rounded end of the dorsal edge of the conductor (vs slightly pointed) (Figs <xref ref-type="fig" rid="F1">1B</xref>, <xref ref-type="fig" rid="F2">2D</xref>), the semicircular copulatory openings (vs 6-shaped) (Figs <xref ref-type="fig" rid="F1">1D</xref>, <xref ref-type="fig" rid="F2">2F</xref>), and the indistinct stalk of spermathecal heads (vs distinct) (Figs <xref ref-type="fig" rid="F1">1E</xref>, <xref ref-type="fig" rid="F2">2G</xref>).</p><fig id="F1" position="float" orientation="portrait"><object-id xmlns:xlink="http://www.w3.org/1999/xlink" content-type="doi" xlink:type="simple">10.3897/zookeys.1278.187037.figure1</object-id><object-id xmlns:xlink="http://www.w3.org/1999/xlink" content-type="arpha" xlink:type="simple">EC648153-95BD-5EBA-8421-9ECF11891635</object-id><label>Figure 1.</label><caption><p><italic><tp:taxon-name><tp:taxon-name-part taxon-name-part-type="genus" reg="Sudesna">Sudesna</tp:taxon-name-part> <tp:taxon-name-part taxon-name-part-type="species" reg="chayu">chayu</tp:taxon-name-part></tp:taxon-name></italic> sp. nov. holotype male (<bold>A–C</bold>) and paratype female (<bold>D, E</bold>). <bold>A</bold>. Left male palp, ventral view; <bold>B</bold>. Same, retrolateral view; <bold>C</bold>. Same, dorsal view; <bold>D</bold>. Epigyne, ventral view; <bold>E</bold>. Vulva, dorsal view.</p></caption><graphic xmlns:xlink="http://www.w3.org/1999/xlink" xlink:href="zookeys-1278-287_article-187037__-g001.jpg" id="oo_1614882.jpg" position="float" orientation="portrait" xlink:type="simple"><uri content-type="original_file" xlink:type="simple">https://binary.pensoft.net/fig/1614882</uri></graphic></fig><fig id="F2" position="float" orientation="portrait"><object-id xmlns:xlink="http://www.w3.org/1999/xlink" content-type="doi" xlink:type="simple">10.3897/zookeys.1278.187037.figure2</object-id><object-id xmlns:xlink="http://www.w3.org/1999/xlink" content-type="arpha" xlink:type="simple">707F2376-B5D4-5D51-BCAE-CFC224B32697</object-id><label>Figure 2.</label><caption><p><italic><tp:taxon-name><tp:taxon-name-part taxon-name-part-type="genus" reg="Sudesna">Sudesna</tp:taxon-name-part> <tp:taxon-name-part taxon-name-part-type="species" reg="chayu">chayu</tp:taxon-name-part></tp:taxon-name></italic> sp. nov. holotype male (<bold>A, C–E</bold>) and paratype female (<bold>B, F, G</bold>). <bold>A</bold>. Male habitus, dorsal view; <bold>B</bold>. Female habitus, dorsal view; <bold>C</bold>. Left male palp, ventral view; <bold>D</bold>. Same, retrolateral view; <bold>E</bold>. Same, dorsal view; <bold>F</bold>. Epigyne, ventral view; <bold>G</bold>. Vulva, dorsal view.</p></caption><graphic xmlns:xlink="http://www.w3.org/1999/xlink" xlink:href="zookeys-1278-287_article-187037__-g002.jpg" id="oo_1614883.jpg" position="float" orientation="portrait" xlink:type="simple"><uri content-type="original_file" xlink:type="simple">https://binary.pensoft.net/fig/1614883</uri></graphic></fig></tp:treatment-sec><tp:treatment-sec sec-type="Description"><title>Description.</title><p><bold>Male holotype</bold> (Fig. <xref ref-type="fig" rid="F2">2A</xref>) total length 2.67. Prosoma 1.08 long, 0.97 wide; Opisthosoma 1.62 long, 1.04 wide. Eye sizes and interdistances: <abbrev xmlns:xlink="http://www.w3.org/1999/xlink" xlink:title="anterior median eye" xlink:type="simple">AME</abbrev> 0.04, <abbrev xmlns:xlink="http://www.w3.org/1999/xlink" xlink:title="anterior lateral eye" xlink:type="simple">ALE</abbrev> 0.08, <abbrev xmlns:xlink="http://www.w3.org/1999/xlink" xlink:title="posterior median eye" xlink:type="simple">PME</abbrev> 0.07, <abbrev xmlns:xlink="http://www.w3.org/1999/xlink" xlink:title="posterior lateral eye" xlink:type="simple">PLE</abbrev>, 0.07; <abbrev xmlns:xlink="http://www.w3.org/1999/xlink" xlink:title="anterior median eye" xlink:type="simple">AME</abbrev>–<abbrev xmlns:xlink="http://www.w3.org/1999/xlink" xlink:title="anterior median eye" xlink:type="simple">AME</abbrev> 0.11, <abbrev xmlns:xlink="http://www.w3.org/1999/xlink" xlink:title="anterior median eye" xlink:type="simple">AME</abbrev>–<abbrev xmlns:xlink="http://www.w3.org/1999/xlink" xlink:title="anterior lateral eye" xlink:type="simple">ALE</abbrev> 0.08, <abbrev xmlns:xlink="http://www.w3.org/1999/xlink" xlink:title="posterior median eye" xlink:type="simple">PME</abbrev>–<abbrev xmlns:xlink="http://www.w3.org/1999/xlink" xlink:title="posterior median eye" xlink:type="simple">PME</abbrev> 0.10, <abbrev xmlns:xlink="http://www.w3.org/1999/xlink" xlink:title="posterior median eye" xlink:type="simple">PME</abbrev>–<abbrev xmlns:xlink="http://www.w3.org/1999/xlink" xlink:title="posterior lateral eye" xlink:type="simple">PLE</abbrev> 0.11, <abbrev xmlns:xlink="http://www.w3.org/1999/xlink" xlink:title="anterior lateral eye" xlink:type="simple">ALE</abbrev>–<abbrev xmlns:xlink="http://www.w3.org/1999/xlink" xlink:title="posterior lateral eye" xlink:type="simple">PLE</abbrev> 0.03. <abbrev xmlns:xlink="http://www.w3.org/1999/xlink" xlink:title="median ocular area" xlink:type="simple">MOA</abbrev> 0.19 long, anterior width 0.19, posterior width 0.22. Clypeus height 0.11. Chelicerae stout, brown, with 3 promarginal teeth and 2 retromarginal teeth. Legs yellowish. Leg measurements: I 3.48 (1.06, 1.23, 0.73, 0.46); II 3.31 (1.05, 1.15, 0.66, 0.45); III 2.54 (0.78, 0.82, 0.59, 0.35); IV 2.89 (0.86, 1.00, 0.69, 0.34).</p><p><bold><italic>Palp</italic></bold> (Figs <xref ref-type="fig" rid="F1">1A–C</xref>, <xref ref-type="fig" rid="F2">2C–E</xref>). Tibia with 2 ctenidia dorsally, located at 1/3 length of tibia from distal-most part. Retrolateral tibial apophysis triangular in dorsal view. Embolus semicircular and originating at about 10:00 o’clock position and terminating at about 4:00 o’clock position. Anterior arm of conductor (<abbrev xmlns:xlink="http://www.w3.org/1999/xlink" xlink:title="anterior arm of conductor" xlink:type="simple">AA</abbrev>) short and membranous; posterior arm (<abbrev xmlns:xlink="http://www.w3.org/1999/xlink" xlink:title="posterior arm of conductor" xlink:type="simple">PA</abbrev>) slightly twisted with a pointed, scaly tip.</p><p><bold>Female paratype</bold> (<abbrev xmlns:xlink="http://www.w3.org/1999/xlink" content-type="institution" xlink:title="Collection of Spiders, School of Life Sciences, Southwest University, Chongqing, China" xlink:type="simple">SWUC</abbrev>-T-DI-20-02, Fig. <xref ref-type="fig" rid="F2">2B</xref>) total length 3.35. Prosoma 1.01 long, 0.98 wide; opisthosoma 2.55 long, 1.85 wide. Eye sizes and interdistances: <abbrev xmlns:xlink="http://www.w3.org/1999/xlink" xlink:title="anterior median eye" xlink:type="simple">AME</abbrev> 0.05, <abbrev xmlns:xlink="http://www.w3.org/1999/xlink" xlink:title="anterior lateral eye" xlink:type="simple">ALE</abbrev> 0.07, <abbrev xmlns:xlink="http://www.w3.org/1999/xlink" xlink:title="posterior median eye" xlink:type="simple">PME</abbrev> 0.07, <abbrev xmlns:xlink="http://www.w3.org/1999/xlink" xlink:title="posterior lateral eye" xlink:type="simple">PLE</abbrev>, 0.07; <abbrev xmlns:xlink="http://www.w3.org/1999/xlink" xlink:title="anterior median eye" xlink:type="simple">AME</abbrev>–<abbrev xmlns:xlink="http://www.w3.org/1999/xlink" xlink:title="anterior median eye" xlink:type="simple">AME</abbrev> 0.11, <abbrev xmlns:xlink="http://www.w3.org/1999/xlink" xlink:title="anterior median eye" xlink:type="simple">AME</abbrev>–<abbrev xmlns:xlink="http://www.w3.org/1999/xlink" xlink:title="anterior lateral eye" xlink:type="simple">ALE</abbrev> 0.08, <abbrev xmlns:xlink="http://www.w3.org/1999/xlink" xlink:title="posterior median eye" xlink:type="simple">PME</abbrev>–<abbrev xmlns:xlink="http://www.w3.org/1999/xlink" xlink:title="posterior median eye" xlink:type="simple">PME</abbrev> 0.11, <abbrev xmlns:xlink="http://www.w3.org/1999/xlink" xlink:title="posterior median eye" xlink:type="simple">PME</abbrev>–<abbrev xmlns:xlink="http://www.w3.org/1999/xlink" xlink:title="posterior lateral eye" xlink:type="simple">PLE</abbrev> 0.11, <abbrev xmlns:xlink="http://www.w3.org/1999/xlink" xlink:title="anterior lateral eye" xlink:type="simple">ALE</abbrev>–<abbrev xmlns:xlink="http://www.w3.org/1999/xlink" xlink:title="posterior lateral eye" xlink:type="simple">PLE</abbrev> 0.04. <abbrev xmlns:xlink="http://www.w3.org/1999/xlink" xlink:title="median ocular area" xlink:type="simple">MOA</abbrev> 0.18 long, anterior width 0.19, posterior width 0.24. Clypeus height 0.09. Legs yellowish. Leg measurements: I 3.11 (0.99, 1.01, 0.66, 0.45); II 3.09 (0.97, 1.01, 0.64, 0.47); III 2.58 (0.84, 0.79, 0.57, 0.38); IV 3.07 (0.97, 1.11, 0.67, 0.32).</p><p><bold><italic>Epigyne</italic></bold> (Figs <xref ref-type="fig" rid="F1">1D</xref>, <xref ref-type="fig" rid="F1">1E</xref>, <xref ref-type="fig" rid="F2">2F</xref>, <xref ref-type="fig" rid="F2">2G</xref>). Copulatory openings semicircular, facing away from each other, separated by about 6 times their width. Copulatory ducts slightly sclerotized, short, slightly curved. Spermatheca curved, spermathecal heads somewhat ball-shaped. Fertilization ducts length about 2.5 times the width of copulatory openings, curved as semicircular, directed laterally.</p></tp:treatment-sec><tp:treatment-sec sec-type="Variation"><title>Variation.</title><p>Male (<italic>N</italic> = 3) total length 2.44–2.67, female (<italic>N</italic> = 3) total length 2.47–3.35</p></tp:treatment-sec><tp:treatment-sec sec-type="Distribution"><title>Distribution.</title><p>Known only from the type locality, Xizang, China (Fig. <xref ref-type="fig" rid="F13">13</xref>).</p></tp:treatment-sec><tp:treatment-sec><!--Section generated to contain objects referenced in tp:taxon-treatment.--><fig id="F13" position="float" orientation="portrait"><object-id xmlns:xlink="http://www.w3.org/1999/xlink" content-type="doi" xlink:type="simple">10.3897/zookeys.1278.187037.figure13</object-id><object-id xmlns:xlink="http://www.w3.org/1999/xlink" content-type="arpha" xlink:type="simple">1B77007C-EC65-5595-96CC-A73E08C67031</object-id><label>Figure 13.</label><caption><p>Distribution of <italic><tp:taxon-name><tp:taxon-name-part taxon-name-part-type="genus" reg="Sudesna">Sudesna</tp:taxon-name-part></tp:taxon-name></italic> species in Xizang, China.</p></caption><graphic xmlns:xlink="http://www.w3.org/1999/xlink" xlink:href="zookeys-1278-287_article-187037__-g013.jpg" id="oo_1614894.jpg" position="float" orientation="portrait" xlink:type="simple"><uri content-type="original_file" xlink:type="simple">https://binary.pensoft.net/fig/1614894</uri></graphic></fig><fig id="F7" position="float" orientation="portrait"><object-id xmlns:xlink="http://www.w3.org/1999/xlink" content-type="doi" xlink:type="simple">10.3897/zookeys.1278.187037.figure7</object-id><object-id xmlns:xlink="http://www.w3.org/1999/xlink" content-type="arpha" xlink:type="simple">B6F0E34B-7EF5-5C30-A342-4242C323519A</object-id><label>Figure 7.</label><caption><p><italic><tp:taxon-name><tp:taxon-name-part taxon-name-part-type="genus" reg="Sudesna">Sudesna</tp:taxon-name-part> <tp:taxon-name-part taxon-name-part-type="species" reg="mii">mii</tp:taxon-name-part></tp:taxon-name></italic> sp. nov. holotype male (<bold>A–C</bold>) and paratype female (<bold>D, E</bold>). <bold>A</bold>. Left male palp, ventral view; <bold>B</bold>. Same, retrolateral view; <bold>C</bold>. Same, dorsal view; <bold>D</bold>. Epigyne, ventral view; <bold>E</bold>. Vulva, dorsal view.</p></caption><graphic xmlns:xlink="http://www.w3.org/1999/xlink" xlink:href="zookeys-1278-287_article-187037__-g007.jpg" id="oo_1614888.jpg" position="float" orientation="portrait" xlink:type="simple"><uri content-type="original_file" xlink:type="simple">https://binary.pensoft.net/fig/1614888</uri></graphic></fig><fig id="F8" position="float" orientation="portrait"><object-id xmlns:xlink="http://www.w3.org/1999/xlink" content-type="doi" xlink:type="simple">10.3897/zookeys.1278.187037.figure8</object-id><object-id xmlns:xlink="http://www.w3.org/1999/xlink" content-type="arpha" xlink:type="simple">BB6A4DF7-4755-5443-AECE-9D73676CBE44</object-id><label>Figure 8.</label><caption><p><italic><tp:taxon-name><tp:taxon-name-part taxon-name-part-type="genus" reg="Sudesna">Sudesna</tp:taxon-name-part> <tp:taxon-name-part taxon-name-part-type="species" reg="mii">mii</tp:taxon-name-part></tp:taxon-name></italic> sp. nov. holotype male (<bold>A, C–E</bold>) and paratype female (<bold>B, F, G</bold>). <bold>A</bold>. Male habitus, dorsal view; <bold>B</bold>. Female habitus, dorsal view; <bold>C</bold>. Left male palp, ventral view; <bold>D</bold>. Same, retrolateral view; <bold>E</bold>. Same, dorsal view; <bold>F</bold>. Epigyne, ventral view; <bold>G</bold>. Vulva, dorsal view.</p></caption><graphic xmlns:xlink="http://www.w3.org/1999/xlink" xlink:href="zookeys-1278-287_article-187037__-g008.jpg" id="oo_1614889.jpg" position="float" orientation="portrait" xlink:type="simple"><uri content-type="original_file" xlink:type="simple">https://binary.pensoft.net/fig/1614889</uri></graphic></fig></tp:treatment-sec></tp:taxon-treatment>
