# Supplementary material for: Review of the mesh-web spider genus Sudesna Lehtinen, 1967 (Araneae, Dictynidae) from Xizang, China
Source: Zookeys. 2026 Apr 30;1278:287–304. doi: 10.3897/zookeys.1278.187037 (PMC13153810; doi:10.3897/zookeys.1278.187037)
Supplement: XML Treatment for Sudesna linzhiensis [file zookeys.1278.187037-treatment4.xml]

<!DOCTYPE tp:taxon-treatment
  PUBLIC "-//TaxonX//DTD Taxonomic Treatment Publishing DTD v0 20100105//EN" "tax-treatment-NSO.dtd">
<tp:taxon-treatment xmlns:tp="http://www.plazi.org/taxpub"><tp:treatment-meta><kwd-group><label>Taxon classification</label><kwd>
                <named-content content-type="kingdom">Animalia</named-content>
              </kwd><kwd>
                <named-content content-type="order">Araneae</named-content>
              </kwd><kwd>
                <named-content content-type="family">Dictynidae</named-content>
              </kwd></kwd-group><mixed-citation publication-type="journal"><person-group><name><surname>Wang</surname><given-names>Lu-Yu</given-names></name><name><surname>Zhang</surname><given-names>Zhi-Sheng</given-names></name><name><surname>Xu</surname><given-names>Yong-Qiang</given-names></name></person-group><article-title>Review of the mesh-web spider genus <italic><tp:taxon-name><tp:taxon-name-part taxon-name-part-type="genus" reg="Sudesna">Sudesna</tp:taxon-name-part></tp:taxon-name></italic> Lehtinen, 1967 (<tp:taxon-name><tp:taxon-name-part taxon-name-part-type="order" reg="Araneae">Araneae</tp:taxon-name-part></tp:taxon-name>, <tp:taxon-name><tp:taxon-name-part taxon-name-part-type="family" reg="Dictynidae">Dictynidae</tp:taxon-name-part></tp:taxon-name>) from Xizang, China</article-title><source>Zookeys</source><day>30</day><month>04</month><year>2026</year><volume>1278</volume><fpage>287</fpage><lpage>304</lpage><pub-id pub-id-type="doi">10.3897/zookeys.1278.187037</pub-id></mixed-citation></tp:treatment-meta><tp:nomenclature><tp:taxon-name><object-id xmlns:xlink="http://www.w3.org/1999/xlink" content-type="arpha" xlink:type="simple">8313DC89-5466-57AA-94AC-345E79F9D46F</object-id>
                    		<tp:taxon-name-part taxon-name-part-type="genus" reg="Sudesna">Sudesna</tp:taxon-name-part> <tp:taxon-name-part taxon-name-part-type="species" reg="linzhiensis">linzhiensis</tp:taxon-name-part>
                    	</tp:taxon-name><tp:taxon-authority>(Hu, 2001)</tp:taxon-authority><tp:taxon-status xmlns:xlink="http://www.w3.org/1999/xlink" xlink:type="simple">comb. nov.</tp:taxon-status><xref ref-type="fig" rid="F5">Figs 5</xref><xref ref-type="fig" rid="F6">, 6</xref><xref ref-type="fig" rid="F13">, 13</xref><tp:nomenclature-citation-list><tp:nomenclature-citation><tp:taxon-name><tp:taxon-name-part taxon-name-part-type="genus" reg="Dictyna">Dictyna</tp:taxon-name-part> <tp:taxon-name-part taxon-name-part-type="species" reg="linzhiensis">linzhiensis</tp:taxon-name-part></tp:taxon-name><comment> Hu, 2001: 102, figs 22.1–5 (♀)</comment></tp:nomenclature-citation><tp:nomenclature-citation><tp:taxon-name>
                  <tp:taxon-name-part taxon-name-part-type="genus" reg="Dictyna"/>
                </tp:taxon-name><comment> “<tp:taxon-name><tp:taxon-name-part taxon-name-part-type="genus" reg="Dictyna">Dictyna</tp:taxon-name-part></tp:taxon-name>” <italic>linzhiensis</italic>: <xref ref-type="bibr" rid="B2">Esyunin and Sozontov 2016</xref>: 204</comment></tp:nomenclature-citation></tp:nomenclature-citation-list></tp:nomenclature><tp:treatment-sec sec-type="Chinese name"><title>Chinese name.</title><p>林芝苏蛛.</p></tp:treatment-sec><tp:treatment-sec sec-type="Material examined"><title>Material examined.</title><p><bold>China, Xizang</bold>: • 1 ♂ 15 ♀, Nyingchi City, Sejila Mt., <named-content xmlns:xlink="http://www.w3.org/1999/xlink" content-type="dwc:verbatimCoordinates" xlink:type="simple">29°37'06"N, 94°42'12"E</named-content>, elev. 4179 m, 17.08.2009, Z.Z. Yang, Z.X. Li, L.Y. Wang leg. • 3 ♀, Nyingchi City, Chayu County, Guyu Town, <named-content xmlns:xlink="http://www.w3.org/1999/xlink" content-type="dwc:verbatimCoordinates" xlink:type="simple">29°05'32"N, 97°17'13"E</named-content>, elev.3196 m, 25.06.2018, L.Y. Wang, Z.S. Wu, Y.N. Mu leg. • 4 ♀, Qamdo City, Riwoqe County, Yiri Township, <named-content xmlns:xlink="http://www.w3.org/1999/xlink" content-type="dwc:verbatimCoordinates" xlink:type="simple">31°33'49"N, 96°30'14"E</named-content>, elev. 4478 m, 3.08.2017, T. Lu leg. • 1 ♀, Riwoqe County, Riwoqe Town, <named-content xmlns:xlink="http://www.w3.org/1999/xlink" content-type="dwc:verbatimCoordinates" xlink:type="simple">31°26'29"N, 96°23'57"E</named-content>, elev. 4035 m, 22.05.2017, T. Lu leg. • 8 ♀, Riwoqe County, Binda Township, <named-content xmlns:xlink="http://www.w3.org/1999/xlink" content-type="dwc:verbatimCoordinates" xlink:type="simple">31°07'54"N, 96°39'31"E</named-content>, elev. 3707 m, 21.06.2018, L.Y. Wang, Z.S. Wu and Y.N. Mu leg. • 1 ♀, Markam County, <named-content xmlns:xlink="http://www.w3.org/1999/xlink" content-type="dwc:verbatimCoordinates" xlink:type="simple">29°41'48"N, 98°35'37"E</named-content>, elev. 3878 m, 16.05.2019, L.Y. Wang leg. • 2 ♀, Markam County, Rongme Town, Lawu Village, <named-content xmlns:xlink="http://www.w3.org/1999/xlink" content-type="dwc:verbatimCoordinates" xlink:type="simple">29°43'03"N, 98°25'58"E</named-content>, elev. 3563 m, 16.05.2019, L.Y. Wang leg.</p></tp:treatment-sec><tp:treatment-sec sec-type="Diagnosis"><title>Diagnosis.</title><p>The male of this species is similar to <italic><tp:taxon-name><tp:taxon-name-part taxon-name-part-type="genus" reg="Sudesna">S.</tp:taxon-name-part> <tp:taxon-name-part taxon-name-part-type="species" reg="yangi">yangi</tp:taxon-name-part></tp:taxon-name></italic> Wang, Peng &amp; Zhang (<xref ref-type="bibr" rid="B6">Wang et al. 2025</xref>: 144, figs 13A–C, 14C–E) in having a long and sharp posterior arm (<abbrev xmlns:xlink="http://www.w3.org/1999/xlink" xlink:title="posterior arm of conductor" xlink:type="simple">PA</abbrev>) of the conductor, and both of them without ctenidia on the tibia, but it can be distinguished by the triangular (retrolateral view) retrolateral tibial apophysis (vs hook-shaped) (Figs <xref ref-type="fig" rid="F5">5B</xref>, <xref ref-type="fig" rid="F6">6D</xref>), the inflated embolus base (vs flat) (Figs <xref ref-type="fig" rid="F5">5A</xref>, <xref ref-type="fig" rid="F5">5B</xref>, <xref ref-type="fig" rid="F6">6C</xref>, <xref ref-type="fig" rid="F6">6D</xref>). The female of this species is distinguished from all other congeners by possessing a large atrium.</p><fig id="F5" position="float" orientation="portrait"><object-id xmlns:xlink="http://www.w3.org/1999/xlink" content-type="doi" xlink:type="simple">10.3897/zookeys.1278.187037.figure5</object-id><object-id xmlns:xlink="http://www.w3.org/1999/xlink" content-type="arpha" xlink:type="simple">5869D3D3-E220-54CF-AAF2-8F929E542B12</object-id><label>Figure 5.</label><caption><p><italic><tp:taxon-name><tp:taxon-name-part taxon-name-part-type="genus" reg="Sudesna">Sudesna</tp:taxon-name-part> <tp:taxon-name-part taxon-name-part-type="species" reg="linzhiensis">linzhiensis</tp:taxon-name-part></tp:taxon-name></italic> (Hu, 2001). <bold>A</bold>. Left male palp, ventral view; <bold>B</bold>. Same, retrolateral view; <bold>C</bold>. Same, dorsal view; <bold>D</bold>. Epigyne, ventral view; <bold>E</bold>. Vulva, dorsal view.</p></caption><graphic xmlns:xlink="http://www.w3.org/1999/xlink" xlink:href="zookeys-1278-287_article-187037__-g005.jpg" id="oo_1614886.jpg" position="float" orientation="portrait" xlink:type="simple"><uri content-type="original_file" xlink:type="simple">https://binary.pensoft.net/fig/1614886</uri></graphic></fig><fig id="F6" position="float" orientation="portrait"><object-id xmlns:xlink="http://www.w3.org/1999/xlink" content-type="doi" xlink:type="simple">10.3897/zookeys.1278.187037.figure6</object-id><object-id xmlns:xlink="http://www.w3.org/1999/xlink" content-type="arpha" xlink:type="simple">3362F41C-E7EF-5A86-BACD-261A27820031</object-id><label>Figure 6.</label><caption><p><italic><tp:taxon-name><tp:taxon-name-part taxon-name-part-type="genus" reg="Sudesna">Sudesna</tp:taxon-name-part> <tp:taxon-name-part taxon-name-part-type="species" reg="linzhiensis">linzhiensis</tp:taxon-name-part></tp:taxon-name></italic> (Hu, 2001). <bold>A</bold>. Male habitus, dorsal view; <bold>B</bold>. Female habitus, dorsal view; <bold>C</bold>. Left male palp, ventral view; <bold>D</bold>. Same, retrolateral view; <bold>E</bold>. Same, dorsal view; <bold>F</bold>. Epigyne, ventral view; <bold>G</bold>. Vulva, dorsal view.</p></caption><graphic xmlns:xlink="http://www.w3.org/1999/xlink" xlink:href="zookeys-1278-287_article-187037__-g006.jpg" id="oo_1614887.jpg" position="float" orientation="portrait" xlink:type="simple"><uri content-type="original_file" xlink:type="simple">https://binary.pensoft.net/fig/1614887</uri></graphic></fig></tp:treatment-sec><tp:treatment-sec sec-type="Description"><title>Description.</title><p><bold>Male</bold> (Fig. <xref ref-type="fig" rid="F6">6A</xref>) total length 3.22. Prosoma 1.27 long, 1.12 wide; Opisthosoma 2.05 long, 1.43 wide. Eye sizes and interdistances: <abbrev xmlns:xlink="http://www.w3.org/1999/xlink" xlink:title="anterior median eye" xlink:type="simple">AME</abbrev> 0.07, <abbrev xmlns:xlink="http://www.w3.org/1999/xlink" xlink:title="anterior lateral eye" xlink:type="simple">ALE</abbrev> 0.07, <abbrev xmlns:xlink="http://www.w3.org/1999/xlink" xlink:title="posterior median eye" xlink:type="simple">PME</abbrev> 0.06, <abbrev xmlns:xlink="http://www.w3.org/1999/xlink" xlink:title="posterior lateral eye" xlink:type="simple">PLE</abbrev>, 0.07; <abbrev xmlns:xlink="http://www.w3.org/1999/xlink" xlink:title="anterior median eye" xlink:type="simple">AME</abbrev>–<abbrev xmlns:xlink="http://www.w3.org/1999/xlink" xlink:title="anterior median eye" xlink:type="simple">AME</abbrev> 0.06, <abbrev xmlns:xlink="http://www.w3.org/1999/xlink" xlink:title="anterior median eye" xlink:type="simple">AME</abbrev>–<abbrev xmlns:xlink="http://www.w3.org/1999/xlink" xlink:title="anterior lateral eye" xlink:type="simple">ALE</abbrev> 0.09, <abbrev xmlns:xlink="http://www.w3.org/1999/xlink" xlink:title="posterior median eye" xlink:type="simple">PME</abbrev>–<abbrev xmlns:xlink="http://www.w3.org/1999/xlink" xlink:title="posterior median eye" xlink:type="simple">PME</abbrev> 0.12, <abbrev xmlns:xlink="http://www.w3.org/1999/xlink" xlink:title="posterior median eye" xlink:type="simple">PME</abbrev>–<abbrev xmlns:xlink="http://www.w3.org/1999/xlink" xlink:title="posterior lateral eye" xlink:type="simple">PLE</abbrev> 0.12, <abbrev xmlns:xlink="http://www.w3.org/1999/xlink" xlink:title="anterior lateral eye" xlink:type="simple">ALE</abbrev>–<abbrev xmlns:xlink="http://www.w3.org/1999/xlink" xlink:title="posterior lateral eye" xlink:type="simple">PLE</abbrev> 0.03. <abbrev xmlns:xlink="http://www.w3.org/1999/xlink" xlink:title="median ocular area" xlink:type="simple">MOA</abbrev> 0.20 long, anterior width 0.21, posterior width 0.25. Clypeus height 0.10. Chelicerae stout, brown, with 3 promarginal teeth and 1 retromarginal tooth. Legs yellowish, with brown pigmentation. Leg measurements: I 3.86 (1.15, 1.43, 0.80, 0.48); II 3.50 (1.10, 1.22, 0.72, 0.46); III 2.95 (0.95, 0.97, 0.63, 0.40); IV 3.40 (1.01, 1.23, 0.76, 0.40).</p><p><bold><italic>Palp</italic></bold> (Figs <xref ref-type="fig" rid="F5">5A–C</xref>, <xref ref-type="fig" rid="F6">6C–E</xref>). Tibia without ctenidia. Retrolateral tibial apophysis triangular in retrolateral view. Embolus semicircular and originating at about the 9:00 o’clock position and terminating at about the 4:30 o’clock position. Anterior arm of conductor (<abbrev xmlns:xlink="http://www.w3.org/1999/xlink" xlink:title="anterior arm of conductor" xlink:type="simple">AA</abbrev>) short and membranous; posterior arm (<abbrev xmlns:xlink="http://www.w3.org/1999/xlink" xlink:title="posterior arm of conductor" xlink:type="simple">PA</abbrev>) spiral, with a pointed tip.</p><p><bold>Female</bold> (Fig. <xref ref-type="fig" rid="F6">6B</xref>) total length 3.35. Prosoma 1.34 long, 1.13 wide; opisthosoma 2.25 long, 1.63 wide. Eye sizes and interdistances: <abbrev xmlns:xlink="http://www.w3.org/1999/xlink" xlink:title="anterior median eye" xlink:type="simple">AME</abbrev> 0.06, <abbrev xmlns:xlink="http://www.w3.org/1999/xlink" xlink:title="anterior lateral eye" xlink:type="simple">ALE</abbrev> 0.08, <abbrev xmlns:xlink="http://www.w3.org/1999/xlink" xlink:title="posterior median eye" xlink:type="simple">PME</abbrev> 0.06, <abbrev xmlns:xlink="http://www.w3.org/1999/xlink" xlink:title="posterior lateral eye" xlink:type="simple">PLE</abbrev>, 0.07; <abbrev xmlns:xlink="http://www.w3.org/1999/xlink" xlink:title="anterior median eye" xlink:type="simple">AME</abbrev>–<abbrev xmlns:xlink="http://www.w3.org/1999/xlink" xlink:title="anterior median eye" xlink:type="simple">AME</abbrev> 0.06, <abbrev xmlns:xlink="http://www.w3.org/1999/xlink" xlink:title="anterior median eye" xlink:type="simple">AME</abbrev>–<abbrev xmlns:xlink="http://www.w3.org/1999/xlink" xlink:title="anterior lateral eye" xlink:type="simple">ALE</abbrev> 0.06, <abbrev xmlns:xlink="http://www.w3.org/1999/xlink" xlink:title="posterior median eye" xlink:type="simple">PME</abbrev>–<abbrev xmlns:xlink="http://www.w3.org/1999/xlink" xlink:title="posterior median eye" xlink:type="simple">PME</abbrev> 0.11, <abbrev xmlns:xlink="http://www.w3.org/1999/xlink" xlink:title="posterior median eye" xlink:type="simple">PME</abbrev>–<abbrev xmlns:xlink="http://www.w3.org/1999/xlink" xlink:title="posterior lateral eye" xlink:type="simple">PLE</abbrev> 0.11, <abbrev xmlns:xlink="http://www.w3.org/1999/xlink" xlink:title="anterior lateral eye" xlink:type="simple">ALE</abbrev>–<abbrev xmlns:xlink="http://www.w3.org/1999/xlink" xlink:title="posterior lateral eye" xlink:type="simple">PLE</abbrev> 0.03. <abbrev xmlns:xlink="http://www.w3.org/1999/xlink" xlink:title="median ocular area" xlink:type="simple">MOA</abbrev> 0.18 long, anterior width 0.20, posterior width 0.22. Clypeus height 0.10. Legs yellowish, with brown pigmentation. Leg measurements: I 3.72 (1.13. 1.34. 0.75. 0.50); II 3.42 (1.06. 1.20. 0.69. 0.47); III 2.96 (0.93. 1.00. 0.62. 0.41); IV 3.48 (1.05. 1.25. 0.77. 0.41).</p><p><bold><italic>Epigyne</italic></bold> (Figs <xref ref-type="fig" rid="F5">5D</xref>, <xref ref-type="fig" rid="F5">5E</xref>, <xref ref-type="fig" rid="F6">6F</xref>, <xref ref-type="fig" rid="F6">6G</xref>). Copulatory openings semicircular, facing away from each other, separated about 2.7 times their width. Copulatory ducts slightly sclerotized, almost n-shaped. Spermatheca peanut-shaped, spermathecal heads ball-shaped. Fertilization ducts semicircular, directed laterally, as long as the width of copulatory openings.</p></tp:treatment-sec><tp:treatment-sec sec-type="Distribution"><title>Distribution.</title><p>China (Xizang) (Fig. <xref ref-type="fig" rid="F13">13</xref>).</p></tp:treatment-sec><tp:treatment-sec sec-type="Remarks"><title>Remarks.</title><p>Based on the diagnostic characteristics of the genus <italic><tp:taxon-name><tp:taxon-name-part taxon-name-part-type="genus" reg="Dictyna">Dictyna</tp:taxon-name-part></tp:taxon-name></italic>, the male palpal tibia possesses well-developed ctenidia, the copulatory openings are indistinct, and the copulatory ducts large and sac-like (<xref ref-type="bibr" rid="B4">Marusik 2022</xref>). However, in <italic><tp:taxon-name><tp:taxon-name-part taxon-name-part-type="genus" reg="Dictyna">D.</tp:taxon-name-part> <tp:taxon-name-part taxon-name-part-type="species" reg="linzhiensis">linzhiensis</tp:taxon-name-part></tp:taxon-name></italic>, the male palpal tibia lacks ctenidia, the copulatory openings are large, distinct, and anteriorly located, and the copulatory ducts are tube-like, all of which are consistent with the diagnostic features of <italic><tp:taxon-name><tp:taxon-name-part taxon-name-part-type="genus" reg="Sudesna">Sudesna</tp:taxon-name-part></tp:taxon-name></italic> (<xref ref-type="bibr" rid="B6">Wang et al. 2025</xref>). Accordingly, we transfer <italic><tp:taxon-name><tp:taxon-name-part taxon-name-part-type="genus" reg="Dictyna">D.</tp:taxon-name-part> <tp:taxon-name-part taxon-name-part-type="species" reg="linzhiensis">linzhiensis</tp:taxon-name-part></tp:taxon-name></italic> to <italic><tp:taxon-name><tp:taxon-name-part taxon-name-part-type="genus" reg="Sudesna">Sudesna</tp:taxon-name-part></tp:taxon-name></italic> as <italic><tp:taxon-name><tp:taxon-name-part taxon-name-part-type="genus" reg="Sudesna">S.</tp:taxon-name-part> <tp:taxon-name-part taxon-name-part-type="species" reg="linzhiensis">linzhiensis</tp:taxon-name-part></tp:taxon-name></italic>, new combination.</p></tp:treatment-sec><tp:treatment-sec><!--Section generated to contain objects referenced in tp:taxon-treatment.--><fig id="F13" position="float" orientation="portrait"><object-id xmlns:xlink="http://www.w3.org/1999/xlink" content-type="doi" xlink:type="simple">10.3897/zookeys.1278.187037.figure13</object-id><object-id xmlns:xlink="http://www.w3.org/1999/xlink" content-type="arpha" xlink:type="simple">1B77007C-EC65-5595-96CC-A73E08C67031</object-id><label>Figure 13.</label><caption><p>Distribution of <italic><tp:taxon-name><tp:taxon-name-part taxon-name-part-type="genus" reg="Sudesna">Sudesna</tp:taxon-name-part></tp:taxon-name></italic> species in Xizang, China.</p></caption><graphic xmlns:xlink="http://www.w3.org/1999/xlink" xlink:href="zookeys-1278-287_article-187037__-g013.jpg" id="oo_1614894.jpg" position="float" orientation="portrait" xlink:type="simple"><uri content-type="original_file" xlink:type="simple">https://binary.pensoft.net/fig/1614894</uri></graphic></fig></tp:treatment-sec><ref-list><ref id="B2"><mixed-citation xmlns:xlink="http://www.w3.org/1999/xlink" xlink:type="simple">Esyunin SL, Sozontov AN (2016) On a new Eurasian species of <italic><tp:taxon-name><tp:taxon-name-part taxon-name-part-type="genus">Dictyna</tp:taxon-name-part></tp:taxon-name></italic> Sundevall, 1833 (<tp:taxon-name><tp:taxon-name-part taxon-name-part-type="order">Aranei</tp:taxon-name-part></tp:taxon-name>: <tp:taxon-name><tp:taxon-name-part taxon-name-part-type="family">Dictynidae</tp:taxon-name-part></tp:taxon-name>), with taxonomic notes on poorly known Palaearctic <italic><tp:taxon-name><tp:taxon-name-part taxon-name-part-type="genus">Dictyna</tp:taxon-name-part></tp:taxon-name></italic> species. <tp:taxon-name><tp:taxon-name-part taxon-name-part-type="phylum">Arthropoda</tp:taxon-name-part></tp:taxon-name> Selecta 25(2): 199–206. <ext-link xlink:href="10.15298/arthsel.25.2.06" ext-link-type="doi" xlink:type="simple">https://doi.org/10.15298/arthsel.25.2.06</ext-link></mixed-citation></ref><ref id="B6"><mixed-citation xmlns:xlink="http://www.w3.org/1999/xlink" xlink:type="simple">Wang LY, Peng XJ, Zhang ZS (2025) Six new species and a new synonym of the mesh-web spider genus <italic><tp:taxon-name><tp:taxon-name-part taxon-name-part-type="genus">Sudesna</tp:taxon-name-part></tp:taxon-name></italic> Lehtinen, 1967 (<tp:taxon-name><tp:taxon-name-part taxon-name-part-type="order">Araneae</tp:taxon-name-part></tp:taxon-name>, <tp:taxon-name><tp:taxon-name-part taxon-name-part-type="family">Dictynidae</tp:taxon-name-part></tp:taxon-name>) from China. ZooKeys 1234: 127–149. <ext-link xlink:href="10.3897/zookeys.1234.145300" ext-link-type="doi" xlink:type="simple">https://doi.org/10.3897/zookeys.1234.145300</ext-link></mixed-citation></ref><ref id="B4"><mixed-citation xmlns:xlink="http://www.w3.org/1999/xlink" xlink:type="simple">Marusik YM (2022) On the three poorly known species of <italic><tp:taxon-name><tp:taxon-name-part taxon-name-part-type="genus">Dictyna</tp:taxon-name-part></tp:taxon-name></italic> Sundevall, 1833 (<tp:taxon-name><tp:taxon-name-part taxon-name-part-type="order">Araneae</tp:taxon-name-part></tp:taxon-name>: <tp:taxon-name><tp:taxon-name-part taxon-name-part-type="family">Dictynidae</tp:taxon-name-part></tp:taxon-name>) described from Armenia and Siberia. Journal of Natural History 56(5–8): 415–422. <ext-link xlink:href="10.1080/00222933.2022.2073479" ext-link-type="doi" xlink:type="simple">https://doi.org/10.1080/00222933.2022.2073479</ext-link></mixed-citation></ref></ref-list></tp:taxon-treatment>
